# Supplementary material for: The Emerging Role of “Failure to Rescue” as the Primary Quality Metric for Cardiovascular Surgery and Critical Care
Source: J Clin Med. 2023 Jul 24;12(14):4876. doi: 10.3390/jcm12144876 (PMC10381557; doi:10.3390/jcm12144876)
Supplement: Supplementary file 1 [file jcm-12-04876-s001.zip]

Archive with 1 entries (1 files):
- jcm-2463026-supplementary.pdf
